# Supplementary material for: Organizational Principles of the Centrifugal Projections to the Olfactory Bulb
Source: Int J Mol Sci. 2023 Feb 26;24(5):4579. doi: 10.3390/ijms24054579 (PMC10002860; doi:10.3390/ijms24054579)
Supplement: Supplementary file 1 [file ijms-24-04579-s001.zip]

Archive with 1 entries (1 files):
- ijms-2151657-supplementary.pdf
